# Supplementary material for: Prognostic and Genomic Analysis of Proteasome 20S Subunit Alpha (PSMA) Family Members in Breast Cancer
Source: Diagnostics (Basel). 2021 Nov 27;11(12):2220. doi: 10.3390/diagnostics11122220 (PMC8699889; doi:10.3390/diagnostics11122220)
Supplement: Supplementary file 1 [file diagnostics-11-02220-s001.zip]

Archive with 1 entries (1 files):
- diagnostics-1440615-supplementary.pdf
